# Supplementary material for: Protein Aggregation of NPAS3, Implicated in Mental Illness, Is Not Limited to the V304I Mutation
Source: J Pers Med. 2021 Oct 23;11(11):1070. doi: 10.3390/jpm11111070 (PMC8623263; doi:10.3390/jpm11111070)
Supplement: Supplementary file 1 [file jpm-11-01070-s001.zip]

Archive with 1 entries (1 files):
- jpm-1390712-supplementary.pdf
